# Supplementary material for: Genetic Differentiation of Chinese Fir Populations From Mainland China and Taiwan as Revealed by Genotyping‐By‐Sequencing Analysis, With Implication for Taxonomic Position of the Species
Source: Ecol Evol. 2025 Apr 11;15(4):e71270. doi: 10.1002/ece3.71270 (PMC11992008; doi:10.1002/ece3.71270)
Supplement: Supplementary file 2 — Table S2. Number of private alleles in populations. [file ECE3-15-e71270-s002.xlsx]

## Sheet: HB
Population	#chr	start	end	ref	mut	variation_type	database	quality	HN_10_type	HN_11_type	HN_12_type	HN_13_type	HN_14_type	HN_15_type	HN_1_type	HN_2_type	HN_3_type	HN_4_type	HN_5_type	HN_6_type	HN_7_type	HN_8_type	HN_9_type	GD_10_type	GD_1_type	GD_2_type	GD_3_type	GD_4_type	GD_5_type	GD_6_type	GD_7_type	GD_8_type	GD_9_type	HB_10_type	HB_11_type	HB_12_type	HB_13_type	HB_14_type	HB_15_type	HB_1_type	HB_2_type	HB_3_type	HB_4_type	HB_5_type	HB_6_type	HB_7_type	HB_8_type	HB_9_type	JX_10_type
HN	join_76496	300	300	C	T	SNP	.	346.45	.|.	.|.	.|.	.|.	.|.	.|.	.|.	.|.	0|1	.|.	.|.	.|.	.|.	.|.	.|.	0|0	0|0	0|0	.|.	0|0	.|.	0|0	0|0	0|0	.|.	0|0	0|0	0|0	0|0	0|0	0|0	0|0	0|0	0|0	0|0	.|.	0|0	0|0	0|0	0|0	.|.
SM	join_333921	30	30	G	A	SNP	.	1156.72	.|.	.|.	.|.	.|.	.|.	.|.	.|.	.|.	0|0	.|.	.|.	.|.	.|.	.|.	.|.	.|.	.|.	.|.	.|.	.|.	.|.	0|0	0|0	.|.	.|.	0|0	0|0	0|0	0|0	0|0	0|0	0|0	0|0	0|0	0|0	0|0	0|0	0|0	0|0	0|0	.|.
JX	join_6741	182	182	A	G	SNP	.	7955.95	.|.	.|.	.|.	.|.	.|.	.|.	.|.	1|1	.|.	.|.	.|.	.|.	.|.	.|.	.|.	.|.	.|.	.|.	1|1	.|.	1|1	.|.	1|1	.|.	.|.	.|.	1|1	1|1	.|.	1|1	1|1	1|1	1|1	1|1	.|.	1|1	1|1	1|1	.|.	1|1	.|.
	join_564763	75	75	C	T	SNP	.	740.6	.|.	.|.	.|.	.|.	.|.	0|0	.|.	0|0	.|.	0|0	0|0	.|.	0|0	0|0	.|.	.|.	.|.	.|.	0|0	0|0	.|.	.|.	.|.	.|.	.|.	.|.	0|0	0|0	0|0	0|0	0|0	0|0	0|0	0|0	0|0	0|0	0|0	0|0	0|0	0|0	1|1
	join_146822	99	99	C	A	SNP	.	642.13	.|.	.|.	.|.	.|.	.|.	.|.	.|.	.|.	.|.	.|.	.|.	.|.	.|.	.|.	0|0	0|0	.|.	0|0	0|0	.|.	.|.	.|.	.|.	.|.	0|0	0|0	0|0	0|0	.|.	0|0	0|0	.|.	.|.	0|0	0|0	0|0	.|.	.|.	0|0	0|0	0|1
	join_146822	116	116	A	T	SNP	.	684.54	.|.	.|.	.|.	.|.	.|.	.|.	.|.	.|.	.|.	.|.	.|.	.|.	.|.	.|.	0|0	0|0	.|.	0|0	0|0	.|.	.|.	.|.	.|.	.|.	0|0	0|0	0|0	0|0	.|.	0|0	0|0	.|.	.|.	0|0	0|0	0|0	.|.	.|.	0|0	0|0	0|1
	join_146822	126	126	A	G	SNP	.	577.65	.|.	.|.	.|.	.|.	.|.	.|.	.|.	.|.	.|.	.|.	.|.	.|.	.|.	.|.	0|0	0|0	.|.	0|0	0|0	.|.	.|.	.|.	.|.	.|.	0|0	0|0	0|0	0|0	.|.	0|0	0|0	.|.	.|.	0|0	0|0	0|0	.|.	.|.	0|0	0|0	0|1
	join_146822	128	128	G	C	SNP	.	643.14	.|.	.|.	.|.	.|.	.|.	.|.	.|.	.|.	.|.	.|.	.|.	.|.	.|.	.|.	0|0	0|0	.|.	0|0	0|0	.|.	.|.	.|.	.|.	.|.	0|0	0|0	0|0	0|0	.|.	0|0	0|0	.|.	.|.	0|0	0|0	0|0	.|.	.|.	0|0	0|0	0|1
	join_161868	196	196	T	G	SNP	.	931.66	.|.	.|.	0|0	.|.	.|.	.|.	.|.	0|0	.|.	.|.	.|.	0|0	0|0	.|.	.|.	0|0	0|0	0|0	0|0	.|.	0|0	.|.	.|.	.|.	.|.	.|.	.|.	0|0	.|.	.|.	.|.	.|.	0|0	.|.	.|.	.|.	0|0	.|.	.|.	.|.	1|1
	join_199968	41	41	C	T	SNP	.	1206.31	.|.	0|0	0|0	0|0	0|0	0|0	0|0	.|.	0|0	0|0	0|0	.|.	0|0	.|.	0|0	0|0	0|0	0|0	0|0	0|0	0|0	0|0	.|.	.|.	0|0	0|0	0|0	0|0	0|0	0|0	0|0	0|0	0|0	0|0	.|.	0|0	0|0	0|0	0|0	0|0	.|.
NP	overlap_6682	134	134	T	C	SNP	.	483.75	0|0	0|0	.|.	.|.	.|.	.|.	.|.	.|.	.|.	.|.	.|.	0|0	0|0	.|.	.|.	.|.	.|.	0|0	.|.	.|.	.|.	0|0	.|.	.|.	0|0	0|0	0|0	0|0	0|0	0|0	0|0	0|0	0|0	0|0	0|0	0|0	0|0	0|0	0|0	0|0	.|.
	join_309142	188	188	A	T	SNP	.	712.85	.|.	.|.	.|.	.|.	0|0	.|.	.|.	0|0	.|.	0|0	.|.	.|.	.|.	0|0	0|0	0|0	.|.	0|0	0|0	.|.	.|.	0|0	0|0	0|0	.|.	0|0	0|0	0|0	0|0	.|.	0|0	0|0	0|0	.|.	.|.	0|0	0|0	.|.	0|0	0|0	.|.
	join_154575	209	209	C	T	SNP	.	1098.2	.|.	.|.	.|.	.|.	.|.	.|.	0|0	0|0	.|.	.|.	.|.	.|.	.|.	.|.	0|0	.|.	.|.	0|0	.|.	.|.	.|.	0|0	.|.	0|0	.|.	0|0	0|0	0|0	0|0	.|.	0|0	.|.	0|0	0|0	.|.	0|0	0|0	0|0	0|0	.|.	.|.
	join_248227	31	31	G	A	SNP	.	1843.37	0|0	.|.	0|0	.|.	0|0	0|0	.|.	0|0	0|0	0|0	0|0	0|0	.|.	0|0	0|0	.|.	.|.	.|.	0|0	.|.	0|0	.|.	.|.	.|.	.|.	0|0	0|0	0|0	0|0	0|0	0|0	0|0	0|0	0|0	0|0	0|0	0|0	0|0	0|0	0|0	.|.
	overlap_106831	47	47	C	T	SNP	.	970.18	.|.	.|.	.|.	.|.	0|0	.|.	0|0	.|.	.|.	0|0	.|.	0|0	.|.	.|.	0|0	0|0	0|0	.|.	0|0	.|.	.|.	.|.	0|0	.|.	0|0	.|.	0|0	0|0	0|0	0|0	0|0	.|.	0|0	0|0	.|.	.|.	.|.	.|.	.|.	0|0	0|0
	overlap_106831	77	77	C	T	SNP	.	1204.77	.|.	.|.	.|.	.|.	0|0	.|.	0|0	.|.	.|.	0|0	.|.	0|0	.|.	.|.	0|0	0|0	0|0	.|.	0|0	.|.	.|.	.|.	0|0	.|.	0|0	.|.	0|0	0|0	0|0	0|0	0|0	.|.	0|0	0|0	.|.	.|.	.|.	.|.	.|.	0|0	0|0
	join_111723	291	291	G	A	SNP	.	550.09	.|.	.|.	.|.	0|0	.|.	0|0	0|0	.|.	.|.	.|.	.|.	.|.	.|.	.|.	0|0	0|0	.|.	0|0	0|0	.|.	.|.	0|0	0|0	0|0	.|.	.|.	.|.	.|.	.|.	.|.	.|.	.|.	.|.	.|.	.|.	.|.	.|.	.|.	.|.	.|.	0|0
	join_141795	266	266	C	T	SNP	.	734.62	.|.	.|.	0|0	.|.	.|.	.|.	.|.	.|.	0|0	0|0	.|.	.|.	.|.	0|0	0|0	.|.	0|0	.|.	.|.	0|0	0|0	.|.	.|.	.|.	0|0	.|.	.|.	0|0	0|0	0|0	0|0	0|0	0|0	0|0	.|.	.|.	.|.	.|.	.|.	0|0	0|0
TW	overlap_223163	156	156	A	T	SNP	.	775.43	0|0	.|.	0|0	.|.	.|.	.|.	0|0	.|.	.|.	0|0	0|0	.|.	.|.	.|.	0|0	0|0	.|.	0|0	0|0	.|.	.|.	.|.	.|.	0|0	.|.	0|0	.|.	.|.	.|.	0|0	0|0	.|.	0|0	0|0	.|.	.|.	0|0	.|.	.|.	.|.	0|0
	overlap_25094	145	145	G	A	SNP	.	360.09	.|.	.|.	.|.	0|0	.|.	0|0	0|0	0|0	.|.	0|0	0|0	0|0	0|0	0|0	0|0	0|0	0|0	0|0	.|.	0|0	.|.	0|0	.|.	0|0	0|0	0|0	0|0	.|.	0|0	0|0	0|0	0|0	0|0	0|0	.|.	0|0	0|0	.|.	0|0	0|0	0|0
	join_561468	26	26	A	T	SNP	.	2052.83	.|.	.|.	0|0	0|0	.|.	.|.	.|.	.|.	.|.	.|.	.|.	.|.	.|.	.|.	.|.	.|.	0|0	0|0	0|0	.|.	0|0	0|0	.|.	.|.	.|.	.|.	.|.	0|0	0|0	0|0	0|0	.|.	0|0	0|0	0|0	0|0	.|.	.|.	.|.	0|0	0|0
	join_446250	134	134	C	T	SNP	.	770.51	.|.	.|.	.|.	0|0	.|.	.|.	0|0	0|0	0|0	.|.	.|.	.|.	0|0	0|0	.|.	0|0	0|0	.|.	0|0	0|0	0|0	.|.	.|.	.|.	0|0	.|.	.|.	.|.	.|.	0|0	0|0	.|.	0|0	.|.	.|.	0|0	.|.	.|.	0|0	.|.	.|.
	join_5232	221	221	C	T	SNP	.	301.23	0|0	0|0	.|.	.|.	0|0	.|.	0|0	0|0	.|.	.|.	.|.	0|0	0|0	.|.	.|.	0|0	0|0	0|0	0|0	.|.	0|0	0|0	.|.	0|0	0|0	0|0	0|0	.|.	0|0	0|0	0|0	.|.	0|0	0|0	0|0	.|.	.|.	0|0	.|.	0|0	0|0
	join_464009	212	212	T	C	SNP	.	811.74	0|0	0|0	.|.	.|.	0|0	0|0	0|0	0|0	0|0	.|.	0|0	0|0	0|0	0|0	0|0	.|.	0|0	.|.	0|0	.|.	0|0	0|0	0|0	.|.	.|.	.|.	0|0	0|0	0|0	0|0	0|0	0|0	0|0	0|0	0|0	0|0	0|0	0|0	.|.	0|0	0|0
	join_412321	22	22	G	A	SNP	.	1223.09	.|.	.|.	0|0	.|.	0|0	0|0	.|.	.|.	0|0	.|.	0|0	0|0	.|.	0|0	.|.	.|.	0|0	.|.	.|.	.|.	0|0	0|0	.|.	.|.	.|.	.|.	.|.	.|.	.|.	.|.	.|.	.|.	.|.	.|.	.|.	.|.	.|.	.|.	.|.	.|.	.|.
	join_28866	61	63	CAT	-	Deletion	.	2706.61	.|.	.|.	.|.	0|0	0|0	0|0	0|0	0|0	.|.	0|0	.|.	0|0	0|0	.|.	.|.	0|0	0|0	0|0	.|.	0|0	.|.	0|0	0|0	0|0	0|0	.|.	.|.	.|.	.|.	0|0	.|.	.|.	0|0	.|.	.|.	0|0	0|0	.|.	.|.	.|.	.|.
	overlap_247276	46	46	C	T	SNP	.	719.34	.|.	0|0	.|.	0|0	0|0	0|0	.|.	.|.	.|.	0|0	.|.	.|.	0|0	.|.	0|0	0|0	0|0	0|0	.|.	.|.	0|0	.|.	.|.	0|0	0|0	0|0	0|0	0|0	0|0	0|0	0|0	.|.	0|0	0|0	0|0	.|.	0|0	0|0	.|.	.|.	.|.
	join_566543	209	209	C	T	SNP	.	664.35	.|.	.|.	.|.	.|.	.|.	.|.	0|0	0|0	.|.	.|.	0|0	.|.	.|.	.|.	0|0	0|0	0|0	0|0	.|.	.|.	.|.	.|.	.|.	.|.	.|.	0|0	.|.	0|0	0|0	0|0	0|0	0|0	0|0	0|0	.|.	0|0	0|0	0|0	0|0	0|0	0|0
	join_402684	25	25	G	T	SNP	.	698.53	.|.	.|.	0|0	.|.	0|0	.|.	.|.	.|.	.|.	.|.	.|.	.|.	.|.	.|.	.|.	0|0	0|0	0|0	0|0	0|0	.|.	0|0	.|.	0|0	.|.	.|.	.|.	.|.	.|.	.|.	.|.	.|.	0|0	.|.	.|.	.|.	.|.	0|0	.|.	0|0	.|.
	join_84787	178	178	G	A	SNP	.	1693.12	0|0	0|0	.|.	.|.	0|0	0|0	.|.	0|0	.|.	.|.	0|0	0|0	0|0	.|.	0|0	0|0	0|0	0|0	.|.	0|0	0|0	.|.	0|0	.|.	0|0	0|0	0|0	0|0	0|0	0|0	0|0	0|0	0|0	0|0	0|0	.|.	0|0	.|.	0|0	0|0	0|0
	join_537622	229	229	C	T	SNP	.	1380.05	.|.	.|.	.|.	.|.	.|.	.|.	0|0	.|.	.|.	.|.	.|.	.|.	.|.	0|0	.|.	.|.	.|.	0|0	.|.	.|.	.|.	.|.	.|.	.|.	.|.	0|0	0|0	0|0	0|0	0|0	0|0	0|0	0|0	0|0	0|0	.|.	0|0	0|0	.|.	0|0	.|.
	join_456360	101	101	G	A	SNP	.	2308.52	0|0	0|0	.|.	.|.	0|0	0|0	0|0	.|.	.|.	0|0	0|0	0|0	0|0	0|0	.|.	0|0	0|0	0|0	0|0	.|.	.|.	0|0	0|0	.|.	0|0	.|.	.|.	0|0	0|0	0|0	0|0	0|0	.|.	0|0	.|.	0|0	0|0	.|.	0|0	0|0	.|.
	join_6741	236	236	A	G	SNP	.	9303.5	.|.	.|.	.|.	.|.	.|.	.|.	.|.	1|1	.|.	.|.	.|.	.|.	.|.	.|.	.|.	.|.	.|.	.|.	1|1	.|.	1|1	.|.	1|1	.|.	.|.	.|.	1|1	1|1	.|.	1|1	1|1	1|1	1|1	1|1	.|.	1|1	1|1	1|1	.|.	1|1	.|.
	join_6741	286	286	A	G	SNP	.	9311.21	.|.	.|.	.|.	.|.	.|.	.|.	.|.	1|1	.|.	.|.	.|.	.|.	.|.	.|.	.|.	.|.	.|.	.|.	1|1	.|.	1|1	.|.	1|1	.|.	.|.	.|.	1|1	1|1	.|.	1|1	1|1	1|1	1|1	1|1	.|.	1|1	1|1	1|1	.|.	1|1	.|.
	overlap_322247	242	242	G	A	SNP	.	474.99	0|0	.|.	.|.	.|.	.|.	.|.	.|.	.|.	.|.	0|0	.|.	0|0	0|0	0|0	0|0	.|.	.|.	.|.	.|.	.|.	.|.	.|.	.|.	.|.	.|.	.|.	0|0	0|0	0|0	.|.	0|0	0|0	0|0	0|0	0|0	0|0	0|0	.|.	0|0	0|0	.|.
	join_575349	255	255	C	T	SNP	.	1122.01	.|.	.|.	.|.	.|.	.|.	.|.	.|.	0|0	0|0	.|.	0|0	0|0	.|.	.|.	0|0	.|.	0|0	0|0	.|.	.|.	0|0	0|0	0|0	0|0	0|0	0|0	0|0	0|0	.|.	.|.	0|0	0|0	.|.	0|0	.|.	0|0	.|.	0|0	.|.	.|.	.|.
	join_505319	185	185	T	C	SNP	.	935.13	1|1	1|1	1|1	1|1	1|1	1|1	.|.	.|.	.|.	1|1	1|1	.|.	.|.	.|.	.|.	1|1	.|.	.|.	.|.	.|.	.|.	.|.	.|.	.|.	.|.	1|1	1|1	1|1	1|1	1|1	1|1	1|1	1|1	1|1	.|.	.|.	1|1	1|1	1|1	1|1	.|.
	overlap_194587	188	188	G	A	SNP	.	959.5	0|0	0|0	0|0	.|.	.|.	0|0	0|0	.|.	0|0	.|.	0|0	0|0	0|0	0|0	0|0	0|0	.|.	.|.	0|0	.|.	.|.	0|0	0|0	0|0	.|.	.|.	0|0	.|.	0|0	.|.	0|0	0|0	0|0	0|0	.|.	0|0	0|0	.|.	0|0	0|0	0|0
HB	overlap_280773	95	95	C	G	SNP	.	903.09	.|.	0|0	.|.	.|.	.|.	.|.	0|0	0|0	0|0	0|0	.|.	0|0	.|.	.|.	.|.	.|.	0|0	.|.	0|0	.|.	0|0	0|0	.|.	.|.	0|0	1|1	1|1	1|1	.|.	0|1	1|1	1|1	1|1	1|1	.|.	0|1	.|.	.|.	1|1	1|1	.|.
	join_449123	233	233	T	C	SNP	.	6944.65	1|1	.|.	.|.	.|.	.|.	.|.	1|1	1|1	1|1	.|.	.|.	.|.	.|.	.|.	.|.	.|.	.|.	1|1	1|1	1|1	1|1	1|1	.|.	1|1	1|1	.|.	.|.	.|.	.|.	.|.	.|.	0|0	.|.	.|.	.|.	.|.	.|.	.|.	.|.	.|.	1|1
	overlap_270907	156	156	A	G	SNP	.	575.95	0|0	.|.	.|.	0|0	.|.	0|0	.|.	0|0	0|0	0|0	0|0	.|.	.|.	.|.	.|.	.|.	.|.	.|.	0|0	.|.	.|.	.|.	0|0	0|0	.|.	.|.	.|.	.|.	.|.	.|.	0|1	.|.	.|.	.|.	.|.	.|.	.|.	.|.	.|.	.|.	0|0
	join_424186	63	63	T	G	SNP	.	5389.05	.|.	.|.	.|.	.|.	1|1	1|1	.|.	.|.	.|.	.|.	.|.	1|1	.|.	.|.	.|.	.|.	1|1	1|1	1|1	1|1	1|1	1|1	1|1	1|1	1|1	.|.	.|.	.|.	.|.	.|.	.|.	.|.	.|.	.|.	.|.	.|.	.|.	0|0	0|0	.|.	.|.
	join_470301	121	121	T	G	SNP	.	532.01	0|0	0|0	.|.	.|.	.|.	.|.	.|.	0|0	0|0	0|0	0|0	.|.	0|0	0|0	0|0	.|.	.|.	.|.	0|0	0|0	.|.	0|0	0|0	0|0	.|.	.|.	1|1	1|1	1|1	.|.	1|1	.|.	1|1	1|1	1|1	1|1	1|1	1|1	.|.	1|1	.|.
	join_470301	126	126	A	G	SNP	.	532.03	0|0	0|0	.|.	.|.	.|.	.|.	.|.	0|0	0|0	0|0	0|0	.|.	0|0	0|0	0|0	.|.	.|.	.|.	0|0	0|0	.|.	0|0	0|0	0|0	.|.	.|.	1|1	1|1	1|1	.|.	1|1	.|.	1|1	1|1	1|1	1|1	1|1	1|1	.|.	1|1	.|.
	join_147330	236	236	C	T	SNP	.	915.24	.|.	0|0	0|0	.|.	.|.	0|0	.|.	0|0	.|.	0|0	0|0	0|0	.|.	.|.	.|.	0|0	0|0	0|0	0|0	.|.	.|.	0|0	.|.	.|.	.|.	1|1	.|.	1|1	1|1	0|1	0|1	1|1	1|1	0|1	1|1	1|1	0|1	1|1	.|.	1|1	.|.
	join_147330	300	300	G	A	SNP	.	1035.95	.|.	0|0	.|.	.|.	.|.	0|0	.|.	0|0	.|.	0|0	0|0	0|0	.|.	.|.	.|.	0|0	0|0	.|.	0|0	.|.	.|.	.|.	.|.	.|.	.|.	1|1	.|.	1|1	1|1	1|1	1|1	1|1	1|1	0|1	1|1	1|1	0|1	1|1	.|.	0|1	.|.
	join_344345	218	218	A	G	SNP	.	6354.7	.|.	.|.	1|1	.|.	1|1	1|1	.|.	.|.	.|.	1|1	1|1	1|1	1|1	1|1	.|.	.|.	.|.	.|.	.|.	.|.	1|1	.|.	1|1	.|.	.|.	.|.	.|.	.|.	.|.	.|.	.|.	.|.	0|0	.|.	.|.	0|0	.|.	.|.	.|.	.|.	1|1
	join_289431	194	194	T	C	SNP	.	9421.78	1|1	1|1	.|.	1|1	1|1	1|1	.|.	1|1	.|.	1|1	1|1	.|.	1|1	.|.	.|.	.|.	.|.	.|.	1|1	.|.	.|.	1|1	.|.	.|.	1|1	.|.	.|.	.|.	.|.	.|.	.|.	.|.	.|.	0|0	.|.	.|.	.|.	.|.	.|.	.|.	.|.
	join_529640	147	147	T	C	SNP	.	7022.37	.|.	.|.	.|.	.|.	1|1	.|.	1|1	1|1	.|.	1|1	.|.	.|.	1|1	1|1	.|.	1|1	.|.	1|1	1|1	1|1	1|1	.|.	.|.	1|1	1|1	.|.	.|.	.|.	.|.	0|0	.|.	.|.	.|.	.|.	.|.	.|.	.|.	.|.	0|0	.|.	1|1
	overlap_95074	118	118	C	T	SNP	.	993.88	0|0	.|.	0|0	0|0	0|0	.|.	0|0	.|.	.|.	.|.	0|0	0|0	0|0	.|.	0|0	0|0	0|0	.|.	0|0	.|.	0|0	0|0	0|0	0|0	.|.	1|1	1|1	1|1	1|1	1|1	1|1	1|1	0|1	1|1	1|1	1|1	1|1	0|1	1|1	1|1	0|0
	join_381543	114	114	A	T	SNP	.	7432.54	1|1	.|.	1|1	.|.	.|.	.|.	.|.	.|.	.|.	1|1	1|1	.|.	1|1	.|.	.|.	1|1	.|.	1|1	1|1	.|.	.|.	.|.	.|.	.|.	.|.	.|.	.|.	0|0	.|.	.|.	.|.	.|.	.|.	.|.	.|.	.|.	.|.	.|.	.|.	.|.	.|.
	overlap_144026	146	147	CA	-	Deletion	.	893.15	.|.	0|0	0|0	.|.	0|0	0|0	.|.	0|0	0|0	0|0	0|0	0|0	0|0	0|0	0|0	.|.	0|0	.|.	0|0	0|0	0|0	0|0	0|0	0|0	.|.	1|1	1|1	.|.	1|1	1|1	1|1	1|1	1|1	1|1	.|.	1|1	.|.	.|.	1|1	.|.	0|0
	overlap_76256	152	152	G	A	SNP	.	829.6	.|.	.|.	0|0	.|.	0|0	0|0	0|0	0|0	0|0	0|0	.|.	0|0	0|0	.|.	0|0	0|0	0|0	0|0	0|0	.|.	0|0	0|0	.|.	0|0	.|.	.|.	1|1	.|.	1|1	1|1	1|1	1|1	1|1	1|1	.|.	1|1	1|1	1|1	1|1	.|.	.|.
	join_214532	234	234	C	A	SNP	.	730.14	.|.	.|.	.|.	0|0	.|.	.|.	0|0	.|.	0|0	0|0	.|.	0|0	0|0	.|.	0|0	.|.	0|0	0|0	0|0	.|.	0|0	0|0	.|.	.|.	.|.	1|1	1|1	1|1	1|1	.|.	1|1	.|.	.|.	.|.	.|.	1|1	.|.	1|1	.|.	1|1	0|0
	join_427923	206	206	G	A	SNP	.	3928.84	0|0	.|.	0|0	.|.	0|0	0|0	.|.	.|.	.|.	.|.	.|.	.|.	.|.	.|.	0|0	.|.	.|.	.|.	0|0	.|.	.|.	.|.	0|0	.|.	.|.	0|1	1|1	0|1	1|1	0|1	0|1	1|1	0|1	0|1	1|1	0|1	1|1	.|.	0|1	1|1	0|0
	join_427923	293	293	G	A	SNP	.	4289.92	0|0	0|0	0|0	.|.	0|0	.|.	.|.	0|0	.|.	0|0	0|0	0|0	0|0	.|.	0|0	.|.	0|0	0|0	0|0	.|.	.|.	.|.	0|0	.|.	.|.	0|1	0|1	0|1	1|1	0|1	0|1	1|1	0|1	0|1	1|1	0|1	1|1	0|1	0|1	0|1	0|0
	join_462971	40	40	G	A	SNP	.	900.85	0|0	0|0	.|.	0|0	.|.	.|.	0|0	.|.	0|0	0|0	.|.	0|0	0|0	.|.	.|.	0|0	0|0	0|0	0|0	0|0	0|0	0|0	0|0	0|0	0|0	.|.	1|1	.|.	1|1	1|1	1|1	.|.	1|1	1|1	1|1	1|1	.|.	1|1	.|.	1|1	0|0
	overlap_319085	23	23	T	C	SNP	.	2001.29	.|.	.|.	0|0	.|.	0|0	0|0	.|.	.|.	0|0	0|0	0|0	.|.	.|.	0|0	.|.	0|0	.|.	0|0	0|0	0|0	.|.	.|.	0|0	0|0	0|0	1|1	1|1	1|1	1|1	1|1	1|1	1|1	1|1	1|1	1|1	1|1	1|1	1|1	1|1	1|1	.|.
	join_232406	107	107	C	G	SNP	.	11531.5	.|.	1|1	1|1	1|1	1|1	1|1	1|1	.|.	.|.	1|1	1|1	1|1	1|1	1|1	1|1	.|.	1|1	.|.	1|1	.|.	1|1	.|.	1|1	.|.	1|1	.|.	.|.	0|0	.|.	.|.	.|.	.|.	.|.	.|.	.|.	.|.	.|.	.|.	.|.	.|.	.|.
	join_412484	26	26	A	G	SNP	.	1258.04	0|0	0|0	0|0	0|0	.|.	0|0	0|0	0|0	0|0	0|0	.|.	0|0	.|.	0|0	.|.	0|0	0|0	.|.	0|0	0|0	0|0	0|0	.|.	0|0	.|.	1|1	1|1	.|.	1|1	1|1	1|1	.|.	1|1	1|1	1|1	1|1	1|1	1|1	1|1	.|.	0|0
	join_341994	261	261	T	C	SNP	.	5710.95	1|1	1|1	.|.	1|1	.|.	1|1	1|1	1|1	.|.	.|.	1|1	1|1	.|.	.|.	1|1	.|.	1|1	.|.	.|.	1|1	1|1	1|1	1|1	.|.	1|1	.|.	.|.	.|.	0|0	.|.	.|.	0|0	.|.	.|.	.|.	.|.	.|.	.|.	.|.	.|.	.|.
	join_385317	149	149	A	G	SNP	.	902.36	0|0	0|0	.|.	.|.	0|0	.|.	.|.	.|.	.|.	.|.	.|.	0|0	0|0	.|.	.|.	0|0	0|0	0|0	0|0	.|.	.|.	.|.	0|0	0|0	.|.	.|.	.|.	.|.	.|.	.|.	.|.	.|.	.|.	1|1	.|.	.|.	.|.	.|.	.|.	.|.	0|0
	overlap_277556	23	23	G	A	SNP	.	545.52	.|.	.|.	.|.	.|.	.|.	.|.	.|.	.|.	.|.	.|.	.|.	.|.	.|.	.|.	.|.	.|.	.|.	.|.	0|0	.|.	.|.	.|.	.|.	.|.	.|.	.|.	1|1	.|.	.|.	.|.	.|.	1|1	1|1	.|.	.|.	.|.	.|.	.|.	.|.	.|.	.|.
	overlap_152801	128	128	A	G	SNP	.	1127.53	0|0	0|0	.|.	.|.	.|.	.|.	.|.	0|0	0|0	.|.	0|0	.|.	.|.	0|0	.|.	0|0	.|.	.|.	.|.	.|.	0|0	0|0	.|.	.|.	0|0	1|1	0|1	0|1	1|1	1|1	1|1	0|1	1|1	1|1	1|1	0|1	1|1	1|1	1|1	1|1	0|0
	overlap_152801	131	131	G	A	SNP	.	1217.87	0|0	0|0	.|.	.|.	.|.	.|.	.|.	0|0	0|0	.|.	0|0	.|.	.|.	0|0	.|.	0|0	.|.	.|.	.|.	.|.	0|0	0|0	.|.	.|.	0|0	1|1	0|1	0|1	1|1	1|1	1|1	0|1	1|1	1|1	1|1	0|1	1|1	1|1	1|1	1|1	0|0
	overlap_187625	142	142	G	A	SNP	.	442.18	0|0	0|0	.|.	.|.	0|0	.|.	0|0	0|0	.|.	0|0	.|.	0|0	0|0	0|0	0|0	0|0	0|0	0|0	0|0	0|0	0|0	.|.	0|0	.|.	.|.	.|.	1|1	.|.	1|1	.|.	1|1	1|1	1|1	.|.	.|.	1|1	1|1	.|.	1|1	1|1	.|.
	overlap_183385	96	96	T	A	SNP	.	4411.42	0|0	0|0	0|0	0|0	0|0	0|0	0|0	0|0	0|0	0|0	0|0	0|0	0|0	0|0	0|0	0|0	0|0	0|0	0|0	0|0	0|0	0|0	0|0	0|0	0|0	0|1	0|1	0|1	0|1	0|1	0|1	0|1	0|1	0|1	0|1	0|1	0|1	0|1	0|1	0|1	0|0
	join_380001	247	247	T	C	SNP	.	651.93	0|0	.|.	0|0	0|0	0|0	.|.	0|0	0|0	.|.	0|0	0|0	0|0	0|0	.|.	.|.	0|0	.|.	0|0	0|0	0|0	0|0	0|0	0|0	.|.	0|0	.|.	0|1	0|1	.|.	.|.	1|1	.|.	1|1	0|1	.|.	.|.	.|.	1|1	.|.	.|.	.|.
	join_6741	177	177	G	A	SNP	.	1424.2	.|.	.|.	.|.	.|.	.|.	.|.	.|.	0|0	.|.	.|.	.|.	.|.	.|.	.|.	.|.	.|.	.|.	.|.	0|0	.|.	0|0	.|.	0|0	.|.	.|.	.|.	1|1	1|1	.|.	1|1	1|1	1|1	1|1	1|1	.|.	1|1	1|1	1|1	.|.	1|1	.|.
	overlap_18086	140	140	C	T	SNP	.	448.84	0|0	0|0	.|.	.|.	.|.	.|.	.|.	0|0	.|.	0|0	.|.	.|.	0|0	0|0	0|0	0|0	0|0	.|.	0|0	0|0	0|0	0|0	.|.	.|.	0|0	.|.	1|1	1|1	.|.	1|1	.|.	0|1	0|1	0|1	.|.	1|1	0|1	1|1	1|1	.|.	0|0
	join_463465	189	189	G	A	SNP	.	1706.65	0|0	.|.	0|0	.|.	.|.	.|.	.|.	.|.	.|.	.|.	.|.	.|.	.|.	0|0	0|0	.|.	0|0	.|.	.|.	.|.	0|0	0|0	.|.	.|.	.|.	.|.	1|1	.|.	.|.	1|1	1|1	.|.	1|1	1|1	.|.	.|.	1|1	1|1	1|1	1|1	.|.
	join_265000	258	258	G	A	SNP	.	622.85	0|0	0|0	.|.	0|0	0|0	0|0	.|.	0|0	.|.	0|0	0|0	0|0	.|.	0|0	0|0	.|.	0|0	.|.	0|0	0|0	0|0	0|0	0|0	.|.	0|0	.|.	.|.	1|1	.|.	.|.	1|1	1|1	.|.	.|.	.|.	.|.	.|.	.|.	1|1	.|.	.|.
	overlap_200286	31	31	G	A	SNP	.	684.86	.|.	.|.	.|.	0|0	.|.	.|.	.|.	.|.	.|.	.|.	.|.	0|0	0|0	.|.	0|0	.|.	.|.	0|0	.|.	.|.	.|.	.|.	.|.	.|.	.|.	0|1	0|1	1|1	1|1	0|1	0|1	0|1	1|1	0|1	1|1	1|1	0|1	0|1	0|1	1|1	0|0
	overlap_200286	52	52	G	A	SNP	.	733.29	.|.	.|.	.|.	0|0	.|.	.|.	.|.	.|.	.|.	.|.	.|.	0|0	0|0	.|.	0|0	.|.	.|.	0|0	.|.	.|.	.|.	.|.	.|.	.|.	.|.	0|1	0|1	1|1	1|1	0|1	0|1	0|1	1|1	0|1	1|1	1|1	0|1	0|1	0|1	1|1	0|0
	join_558056	200	200	G	A	SNP	.	1537.54	0|0	.|.	.|.	.|.	0|0	.|.	0|0	.|.	0|0	0|0	0|0	0|0	.|.	.|.	.|.	.|.	.|.	0|0	0|0	.|.	.|.	.|.	.|.	.|.	.|.	1|1	1|1	1|1	.|.	.|.	1|1	1|1	1|1	1|1	1|1	1|1	1|1	1|1	1|1	1|1	0|0
	join_366533	152	152	C	T	SNP	.	1637.38	.|.	0|0	0|0	0|0	0|0	0|0	.|.	0|0	.|.	0|0	.|.	0|0	.|.	.|.	.|.	.|.	0|0	.|.	0|0	.|.	0|0	0|0	.|.	.|.	0|0	1|1	1|1	1|1	1|1	1|1	1|1	1|1	1|1	1|1	.|.	1|1	1|1	1|1	1|1	1|1	0|0
	overlap_64360	102	102	A	G	SNP	.	3325.31	0|0	0|0	.|.	0|0	0|0	0|0	0|0	0|0	0|0	0|0	0|0	0|0	0|0	0|0	0|0	0|0	0|0	0|0	0|0	0|0	0|0	0|0	0|0	0|0	0|0	0|1	0|1	0|1	0|1	0|1	0|1	0|1	0|1	0|1	0|1	0|1	0|1	0|1	0|1	0|1	0|0
	join_447984	19	19	G	T	SNP	.	7388.63	.|.	1|1	1|1	.|.	.|.	1|1	1|1	1|1	1|1	.|.	1|1	1|1	.|.	.|.	.|.	.|.	1|1	.|.	1|1	1|1	.|.	1|1	1|1	1|1	.|.	0|0	.|.	.|.	.|.	.|.	.|.	.|.	.|.	.|.	0|0	.|.	.|.	.|.	.|.	.|.	.|.
	join_447984	63	63	T	C	SNP	.	7386.74	.|.	1|1	1|1	.|.	.|.	1|1	1|1	1|1	1|1	.|.	1|1	1|1	.|.	.|.	.|.	.|.	1|1	.|.	1|1	1|1	.|.	1|1	1|1	1|1	.|.	0|0	.|.	.|.	.|.	.|.	.|.	.|.	.|.	.|.	0|0	.|.	.|.	.|.	.|.	.|.	.|.
	join_447984	123	123	C	T	SNP	.	6815.23	.|.	1|1	1|1	.|.	.|.	1|1	1|1	1|1	1|1	.|.	1|1	1|1	.|.	.|.	.|.	.|.	1|1	.|.	1|1	1|1	.|.	1|1	1|1	1|1	.|.	0|0	.|.	.|.	.|.	.|.	.|.	.|.	.|.	.|.	0|0	.|.	.|.	.|.	.|.	.|.	.|.
	join_447984	130	130	T	G	SNP	.	6829.13	.|.	1|1	1|1	.|.	.|.	1|1	1|1	1|1	1|1	.|.	1|1	1|1	.|.	.|.	.|.	.|.	1|1	.|.	1|1	1|1	.|.	1|1	1|1	1|1	.|.	0|0	.|.	.|.	.|.	.|.	.|.	.|.	.|.	.|.	0|0	.|.	.|.	.|.	.|.	.|.	.|.
	overlap_147750	26	26	C	T	SNP	.	1424.81	0|0	0|0	.|.	0|0	.|.	0|0	0|0	0|0	0|0	.|.	.|.	0|0	.|.	0|0	0|0	0|0	0|0	0|0	0|0	0|0	.|.	0|0	0|0	0|0	0|0	.|.	1|1	1|1	1|1	.|.	.|.	.|.	1|1	1|1	1|1	1|1	1|1	.|.	1|1	.|.	0|0
	join_371939	163	163	A	G	SNP	.	1687.48	.|.	.|.	.|.	.|.	.|.	.|.	.|.	.|.	.|.	.|.	.|.	1|1	1|1	.|.	1|1	.|.	.|.	.|.	.|.	1|1	.|.	.|.	.|.	.|.	.|.	0|0	.|.	.|.	.|.	.|.	.|.	.|.	.|.	.|.	.|.	.|.	.|.	.|.	.|.	.|.	1|1
	join_371939	172	172	C	T	SNP	.	1672.32	.|.	.|.	.|.	.|.	.|.	.|.	.|.	.|.	.|.	.|.	.|.	1|1	1|1	.|.	1|1	.|.	.|.	.|.	.|.	1|1	.|.	.|.	.|.	.|.	.|.	0|0	.|.	.|.	.|.	.|.	.|.	.|.	.|.	.|.	.|.	.|.	.|.	.|.	.|.	.|.	1|1
	overlap_29243	99	99	C	T	SNP	.	690.99	.|.	0|0	.|.	0|0	0|0	0|0	.|.	0|0	0|0	.|.	.|.	.|.	0|0	0|0	0|0	0|0	.|.	0|0	0|0	0|0	.|.	.|.	.|.	0|0	0|0	.|.	1|1	1|1	.|.	1|1	1|1	1|1	1|1	0|1	.|.	1|1	1|1	.|.	.|.	0|1	.|.
	join_465822	264	264	T	G	SNP	.	8667.48	1|1	.|.	.|.	.|.	.|.	1|1	.|.	1|1	.|.	1|1	1|1	.|.	1|1	1|1	.|.	1|1	.|.	.|.	1|1	1|1	1|1	1|1	1|1	.|.	1|1	.|.	0|0	.|.	.|.	.|.	.|.	.|.	.|.	0|0	.|.	0|0	.|.	.|.	.|.	.|.	1|1
	join_102567	230	230	G	A	SNP	.	823.3	.|.	0|0	.|.	.|.	0|0	.|.	.|.	0|0	.|.	.|.	.|.	.|.	0|0	0|0	.|.	0|0	0|0	0|0	.|.	0|0	0|0	0|0	0|0	.|.	0|0	.|.	.|.	.|.	.|.	.|.	.|.	1|1	.|.	.|.	.|.	.|.	.|.	.|.	.|.	.|.	0|0
	join_505420	36	36	G	A	SNP	.	1423.34	.|.	0|0	.|.	.|.	0|0	0|0	0|0	.|.	0|0	.|.	0|0	0|0	.|.	0|0	0|0	0|0	0|0	0|0	.|.	.|.	0|0	0|0	0|0	0|0	0|0	1|1	0|1	0|1	0|1	1|1	0|1	1|1	0|1	0|1	1|1	0|1	.|.	0|1	0|1	0|1	0|0
	join_3911	64	64	G	A	SNP	.	1083.07	0|0	.|.	.|.	.|.	0|0	.|.	.|.	.|.	0|0	.|.	.|.	.|.	.|.	.|.	.|.	0|0	0|0	.|.	.|.	0|0	0|0	.|.	0|0	0|0	.|.	1|1	1|1	.|.	.|.	1|1	1|1	1|1	1|1	1|1	1|1	.|.	1|1	1|1	.|.	.|.	0|0
	join_139962	259	259	T	C	SNP	.	610.75	.|.	.|.	0|0	.|.	.|.	.|.	.|.	.|.	0|0	0|0	0|0	.|.	.|.	.|.	.|.	0|0	.|.	0|0	0|0	0|0	0|0	.|.	0|0	.|.	0|0	.|.	1|1	.|.	.|.	.|.	.|.	.|.	.|.	.|.	.|.	.|.	.|.	.|.	.|.	.|.	0|0
	overlap_251238	27	27	C	A	SNP	.	728.54	.|.	0|0	0|0	.|.	.|.	0|0	0|0	.|.	.|.	.|.	.|.	.|.	0|0	.|.	.|.	0|0	0|0	.|.	0|0	0|0	0|0	0|0	0|0	0|0	.|.	1|1	.|.	.|.	.|.	1|1	1|1	1|1	1|1	1|1	1|1	.|.	.|.	.|.	.|.	.|.	.|.
	overlap_111621	129	129	A	G	SNP	.	528.12	.|.	0|0	0|0	0|0	.|.	0|0	0|0	0|0	0|0	0|0	.|.	.|.	0|0	.|.	0|0	0|0	.|.	.|.	.|.	0|0	0|0	.|.	0|0	.|.	.|.	.|.	.|.	.|.	1|1	.|.	1|1	.|.	.|.	.|.	.|.	.|.	1|1	.|.	.|.	.|.	0|0
	join_470835	35	35	G	A	SNP	.	1820.92	0|0	.|.	0|0	0|0	.|.	.|.	0|0	.|.	0|0	.|.	.|.	.|.	0|0	0|0	.|.	.|.	0|0	.|.	0|0	.|.	0|0	.|.	.|.	.|.	.|.	.|.	1|1	1|1	1|1	1|1	1|1	1|1	1|1	1|1	1|1	1|1	.|.	.|.	.|.	.|.	.|.
	overlap_63442	150	150	A	G	SNP	.	307.4	0|0	0|0	.|.	0|0	0|0	0|0	0|0	0|0	0|0	.|.	.|.	.|.	0|0	.|.	0|0	0|0	.|.	0|0	.|.	0|0	0|0	0|0	.|.	0|0	.|.	.|.	1|1	1|1	.|.	1|1	1|1	1|1	.|.	0|1	0|1	1|1	1|1	1|1	.|.	1|1	0|0
	join_451272	125	125	A	C	SNP	.	1003.64	.|.	0|0	0|0	0|0	0|0	0|0	0|0	0|0	0|0	0|0	0|0	0|0	0|0	.|.	0|0	0|0	0|0	0|0	0|0	0|0	0|0	.|.	0|0	0|0	.|.	1|1	.|.	1|1	.|.	1|1	1|1	1|1	.|.	1|1	1|1	.|.	.|.	.|.	.|.	.|.	0|0
	join_20202	96	96	A	G	SNP	.	635.25	0|0	.|.	0|0	0|0	.|.	0|0	0|0	0|0	.|.	.|.	0|0	0|0	0|0	.|.	0|0	0|0	0|0	0|0	.|.	.|.	.|.	.|.	.|.	.|.	.|.	.|.	.|.	.|.	.|.	1|1	.|.	.|.	1|1	1|1	1|1	1|1	.|.	.|.	.|.	1|1	.|.
	join_20202	105	105	C	T	SNP	.	647.25	0|0	.|.	0|0	0|0	.|.	0|0	0|0	0|0	.|.	.|.	0|0	0|0	0|0	.|.	0|0	0|0	0|0	0|0	.|.	.|.	.|.	.|.	.|.	.|.	.|.	.|.	.|.	.|.	.|.	1|1	.|.	.|.	1|1	1|1	1|1	1|1	.|.	.|.	.|.	1|1	.|.
[truncated: 143 more columns]
